# Supplementary material for: BES-Driven Machine Learning Prediction of Future Energy Loads in Broiler Housing Under SSP Climate Scenarios in South Korea
Source: Animals (Basel). 2026 Jul 6;16(13):2097. doi: 10.3390/ani16132097 (PMC13359958; doi:10.3390/ani16132097)
Supplement: Supplementary file 1 [file animals-16-02097-s001.zip]

Archive with 1 entries (1 files):
- animals-4383182-supplementary.pdf
